# Supplementary material for: The BVES Gene Regulates the Homeostasis of Deer Antler Mesenchymal Stem Cells Through Wnt Signaling
Source: Biology (Basel). 2025 Sep 7;14(9):1210. doi: 10.3390/biology14091210 (PMC12467380; doi:10.3390/biology14091210)
Supplement: Supplementary file 1 [file biology-14-01210-s001.zip]

Archive with 1 entries (1 files):
- biology-3697800-supplementary.pdf
